# Supplementary material for: Untargeted Metabolomics in Forensic Toxicology: A New Approach for the Detection of Fentanyl Intake in Urine Samples
Source: Molecules. 2021 Aug 18;26(16):4990. doi: 10.3390/molecules26164990 (PMC8398448; doi:10.3390/molecules26164990)
Supplement: Supplementary file 1 [file molecules-26-04990-s001.zip]

Archive with 1 entries (1 files):
- molecules-1309642-supplementary.pdf
